# Supplementary material for: Pediatric Resident Education in Pulmonary (PREP): A Subspecialty Preparatory Boot Camp Curriculum for Pediatric Residents
Source: MedEdPORTAL. 2021 Jan 7;17:11066. doi: 10.15766/mep_2374-8265.11066 (PMC7809931; doi:10.15766/mep_2374-8265.11066)
Supplement: Supplementary file 1 — Example Agenda.docxOrientation Template.pptxIntroduction to Tracheostomies and Ventilators.pptxCystic Fibrosis JeoPARODY.pptxIntroduction to Airway Clearance and Lung Expansion.pptxInstructor Guide CPT.docxInstructor Guide IS.docxInstructor Guide PEP.docxInstructor Guide PAP.docxInstructor Guide OPEP.docxInstructor Guide Insufflator Exsufflator.docxInstructor Guide HFCWO.docxInstructor Guide IPV.docxPREP Day of Evaluation.docxPREP End of Rotation Evaluation.docxPREP Faculty Feedback Survey.docxPREP Focus Group Guide.docx [file mep_2374-8265.11066-s001.zip]

Archive with 18 entries (18 files):
- _Educational_Summary_Report_11066.pdf
- A. Example Agenda.docx
- B. Orientation Template.pptx
- C. Intro to Tracheostomies and Ventilators.pptx
- D. Cystic Fibrosis JeoPARODY.pptx
- E. Intro to Airway Clearance and Lung Expansion.pptx
- F. Instructor Guide CPT.docx
- G. Instructor Guide IS.docx
- H. Instructor Guide PEP.docx
- I. Instructor Guide PAP.docx
- J. Instructor Guide OPEP.docx
- K. Instructor Guide Insufflator Exsufflator.docx
- L. Instructor Guide HFCWO.docx
- M. Instructor Guide IPV.docx
- N. PREP Day of Evaluation.docx
- O. PREP End of Rotation Evaluation.docx
- P. PREP Faculty Feedback Survey.docx
- Q. PREP Focus Group Guide.docx
